# Supplementary material for: Synergistic Interactions between the Hypomethylating Agent Thio-Deoxycytidine and Venetoclax in Myelodysplastic Syndrome Cells
Source: Hematol Rep. 2023 Feb 2;15(1):91–100. doi: 10.3390/hematolrep15010010 (PMC9944092; doi:10.3390/hematolrep15010010)
Supplement: Supplementary file 1 [file hematolrep-15-00010-s001.zip]

Archive with 1 entries (1 files):
- hematolrep-1873528-supplementary.pdf
